# Supplementary material for: Recurrent acute myocardial and renal infarction with aplastic anaemia/paroxysmal nocturnal haemoglobinuria syndrome: a case report
Source: Eur Heart J Case Rep. 2024 Sep 23;8(10):ytae526. doi: 10.1093/ehjcr/ytae526 (PMC11462453; doi:10.1093/ehjcr/ytae526)
Supplement: ytae526_Supplementary_Data [file ytae526_supplementary_data.zip]

Archive with 2 entries (2 files):
- renamed_b3481.pdf
- procedure.mp4
